# Supplementary material for: Fasting substrates predict chronic kidney disease progression in CREDENCE trial patients with type 2 diabetes
Source: JCI Insight. 2024 Dec 20;9(24):e180637. doi: 10.1172/jci.insight.180637 (PMC11665565; doi:10.1172/jci.insight.180637)
Supplement: Supporting data values [file jciinsight-9-180637-s060.xlsx]

## Sheet: Table 1
Composite renal outcome
Unit risk ratios for unit change in regressors
Term	Risk Ratio	Lower 95%	Upper 95%	Reciprocal
Age/SD	0.694	0.593	0.812	1.441
Baseline BMI/SD	0.757	0.63	0.908	1.321
Baseline eGFR/SD	0.436	0.355	0.536	2.293
Baseline HbA1c/SD	1.068	0.896	1.272	0.936
Baseline SBP/SD	1.118	0.959	1.303	0.895
Log(Baseline UACR (mg/g))	2.6	2.132	3.17	0.385
Log(Baseline HDL-C (mmol/L))	1.099	0.587	2.059	0.91
Log(Baseline LDL-C (mmol/L))	1.589	1.089	2.32	0.629
Log(Baseline Triglycerides (mmol/L))	1.304	0.916	1.857	0.767
Log(PGLUC_BASELINE)	1.128	0.727	1.75	0.887
Log(Baseline FFA)	0.633	0.408	0.983	1.579
Log(Baseline Glycerol)	0.971	0.718	1.315	1.029
Log(Baseline Lactate)	0.746	0.518	1.075	1.34
Log(Baseline ß-OH-butyrate)	1.203	0.996	1.453	0.831
Log(Baseline Acetoacetate 2)	0.895	0.687	1.166	1.118
Risk Ratios for sex
Level1	/Level2	Risk Ratio	Prob>Chisq	Lower 95%	Upper 95%
M	F	1.247	0.2359	0.866	1.795
F	M	0.802	0.2359	0.557	1.155
Risk Ratios for Daily Cigarette Smoker at Study Entry
Level1	/Level2	Risk Ratio	Prob>Chisq	Lower 95%	Upper 95%
Y	N	0.777	0.2742	0.494	1.222
N	Y	1.288	0.2742	0.818	2.026
Risk Ratios for History of CV Disease
Level1	/Level2	Risk Ratio	Prob>Chisq	Lower 95%	Upper 95%
Y	N	1.02	0.9121	0.72	1.445
N	Y	0.981	0.9121	0.692	1.389
Risk Ratios for HF history
Level1	/Level2	Risk Ratio	Prob>Chisq	Lower 95%	Upper 95%
Y	no	0.974	0.9136	0.607	1.564
N	yes	1.027	0.9136	0.639	1.648
Risk Ratios for Baseline use of Statin
Level1	/Level2	Risk Ratio	Prob>Chisq	Lower 95%	Upper 95%
Y	N	0.922	0.6343	0.66	1.288
N	Y	1.084	0.6343	0.776	1.515
Risk Ratios for Baseline use of Antithrombotic
Level1	/Level2	Risk Ratio	Prob>Chisq	Lower 95%	Upper 95%
Y	N	0.645	0.0106*	0.461	0.903
N	Y	1.551	0.0106*	1.108	2.171
Risk Ratios for BL Use of Loop and/or Non-Loop Diuretic
Level1	/Level2	Risk Ratio	Prob>Chisq	Lower 95%	Upper 95%
Y	N	1.17	0.3104	0.864	1.585
N	Y	0.855	0.3104	0.631	1.158
Risk Ratios for Baseline use of Beta Blocker
Level1	/Level2	Risk Ratio	Prob>Chisq	Lower 95%	Upper 95%
Y	N	1.105	0.5510	0.795	1.536
N	Y	0.905	0.5510	0.651	1.257
Risk Ratios for Baseline use of Metformin
Level1	/Level2	Risk Ratio	Prob>Chisq	Lower 95%	Upper 95%
Y	N	1.282	0.1584	0.908	1.812
N	Y	0.78	0.1584	0.552	1.102
Risk Ratios for Baseline use of Sulphonylurea
Level1	/Level2	Risk Ratio	Prob>Chisq	Lower 95%	Upper 95%
Y	N	0.79	0.2723	0.518	1.204
N	Y	1.266	0.2723	0.831	1.929
Risk Ratios for Baseline use of Insulin
Level1	/Level2	Risk Ratio	Prob>Chisq	Lower 95%	Upper 95%
Y	N	1.16	0.4839	0.765	1.759
N	Y	0.862	0.4839	0.568	1.307
Risk Ratios for Baseline use of GLP-1
Level1	/Level2	Risk Ratio	Prob>Chisq	Lower 95%	Upper 95%
Y	N	0.838	0.7047	0.335	2.093
N	Y	1.194	0.7047	0.478	2.982

## Sheet: Figure 2
Unit Risk Ratios Per unit change in regressor
Term	Risk Ratio	Lower 95%	Upper 95%	Reciprocal
Age/SD	0.82	0.72	0.933	1.22
Baseline BMI/SD	0.775	0.671	0.895	1.29
Baseline eGFR/SD	0.621	0.534	0.721	1.611
Baseline HbA1c/SD	1.21	1.06	1.383	0.826
Baseline SBP/SD	1.126	0.998	1.27	0.888
Log(Baseline UACR (mg/g))	1.931	1.664	2.24	0.518
Log(Baseline HDL-C (mmol/L))	1.033	0.623	1.715	0.968
Log(Baseline LDL-C (mmol/L))	1.589	1.163	2.172	0.629
Log(Baseline Triglycerides (mmol/L))	0.955	0.717	1.273	1.047
Log(PGLUC_BASELINE)	0.772	0.547	1.09	1.296
Log(Baseline FFA)	0.679	0.484	0.953	1.473
Log(Baseline Glycerol)	0.99	0.775	1.266	1.01
Log(Baseline Lactate)	0.743	0.555	0.996	1.346
Log(Baseline ß-OH-butyrate)	1.15	0.983	1.345	0.87
Log(Baseline Acetoacetate 2)	0.925	0.744	1.151	1.081
Risk Ratios for sex
Level1	/Level2	Risk Ratio	Prob>Chisq	Lower 95%	Upper 95%
M	F	1.141	0.3749	0.852	1.528
F	M	0.876	0.3749	0.654	1.173
Risk Ratios for Daily Cigarette Smoker at Study Entry
Level1	/Level2	Risk Ratio	Prob>Chisq	Lower 95%	Upper 95%
Y	N	0.807	0.2493	0.561	1.162
N	Y	1.238	0.2493	0.861	1.782
Risk Ratios for History of CV Disease
Level1	/Level2	Risk Ratio	Prob>Chisq	Lower 95%	Upper 95%
Y	N	1.137	0.3555	0.866	1.492
N	Y	0.88	0.3555	0.67	1.155
Risk Ratios for HF history
Level1	/Level2	Risk Ratio	Prob>Chisq	Lower 95%	Upper 95%
yes	no	1.282	0.1531	0.912	1.801
no	yes	0.78	0.1531	0.555	1.097
Risk Ratios for Baseline use of Statin
Level1	/Level2	Risk Ratio	Prob>Chisq	Lower 95%	Upper 95%
Y	N	0.81	0.1270	0.618	1.062
N	Y	1.234	0.1270	0.942	1.618
Risk Ratios for Baseline use of Antithrombotic
Level1	/Level2	Risk Ratio	Prob>Chisq	Lower 95%	Upper 95%
Y	N	0.894	0.4142	0.683	1.17
N	Y	1.119	0.4142	0.854	1.465
Risk Ratios for BL Use of Loop and/or Non-Loop Diuretic
Level1	/Level2	Risk Ratio	Prob>Chisq	Lower 95%	Upper 95%
Y	N	1.12	0.3671	0.876	1.433
N	Y	0.893	0.3671	0.698	1.142
Risk Ratios for Baseline use of Beta Blocker
Level1	/Level2	Risk Ratio	Prob>Chisq	Lower 95%	Upper 95%
Y	N	1.107	0.4484	0.851	1.439
N	Y	0.903	0.4484	0.695	1.175
Risk Ratios for Baseline use of Metformin
Level1	/Level2	Risk Ratio	Prob>Chisq	Lower 95%	Upper 95%
Y	N	1.178	0.2452	0.894	1.554
N	Y	0.849	0.2452	0.644	1.119
Risk Ratios for Baseline use of Sulphonylurea
Level1	/Level2	Risk Ratio	Prob>Chisq	Lower 95%	Upper 95%
Y	N	0.902	0.5367	0.651	1.251
N	Y	1.108	0.5367	0.799	1.537
Risk Ratios for Baseline use of Insulin
Level1	/Level2	Risk Ratio	Prob>Chisq	Lower 95%	Upper 95%
Y	N	1.14	0.4403	0.817	1.591
N	Y	0.877	0.4403	0.628	1.224
Risk Ratios for Baseline use of GLP-1
Level1	/Level2	Risk Ratio	Prob>Chisq	Lower 95%	Upper 95%
Y	N	0.903	0.7687	0.457	1.784
N	Y	1.108	0.7687	0.561	2.188

## Sheet: Figure 4, top panel
Risk Ratios per unit change in regressors
Term	Risk Ratio	Lower 95%	Upper 95%	Reciprocal
Age/SD	1.302	1.105	1.534	0.768
Baseline BMI/SD	1.077	0.927	1.252	0.928
Baseline eGFR/SD	0.919	0.781	1.081	1.089
Baseline HbA1c/SD	1.224	1.055	1.419	0.817
Baseline SBP/SD	1.077	0.936	1.239	0.929
Log(Baseline UACR (mg/g))	1.388	1.178	1.635	0.721
Log(Baseline HDL-C (mmol/L))	0.725	0.4	1.316	1.379
Log(Baseline LDL-C (mmol/L))	1.463	1.004	2.132	0.684
Log(Baseline Triglycerides (mmol/L))	0.604	0.431	0.846	1.656
Log(PGLUC_BASELINE)	0.703	0.468	1.056	1.422
Log(Baseline FFA)	0.639	0.43	0.951	1.565
Log(Baseline Glycerol)	1.114	0.815	1.522	0.898
Log(Baseline Lactate)	0.728	0.517	1.025	1.374
Log(Baseline ß-OH-butyrate)	1.154	0.946	1.408	0.867
Log(Baseline Acetoacetate 2)	0.876	0.67	1.144	1.142
Risk Ratios for sex
Level1	/Level2	Risk Ratio	Prob>Chisq	Lower 95%	Upper 95%
M	F	1.014	0.9368	0.722	1.423
F	M	0.986	0.9368	0.703	1.385
Risk Ratios for Daily Cigarette Smoker at Study Entry
Level1	/Level2	Risk Ratio	Prob>Chisq	Lower 95%	Upper 95%
Y	N	1.164	0.4455	0.788	1.717
N	Y	0.859	0.4455	0.582	1.268
Risk Ratios for History of CV Disease
Level1	/Level2	Risk Ratio	Prob>Chisq	Lower 95%	Upper 95%
Y	N	1.328	0.0821	0.965	1.828
N	Y	0.753	0.0821	0.547	1.037
Risk Ratios for HF history
Level1	/Level2	Risk Ratio	Prob>Chisq	Lower 95%	Upper 95%
yes	no	1.899	0.0002*	1.353	2.667
no	yes	0.527	0.0002*	0.375	0.739
Risk Ratios for Baseline use of Statin
Level1	/Level2	Risk Ratio	Prob>Chisq	Lower 95%	Upper 95%
Y	N	0.864	0.3966	0.617	1.211
N	Y	1.157	0.3966	0.826	1.62
Risk Ratios for Baseline use of Antithrombotic
Level1	/Level2	Risk Ratio	Prob>Chisq	Lower 95%	Upper 95%
Y	N	1.211	0.2646	0.865	1.696
N	Y	0.826	0.2646	0.59	1.156
Risk Ratios for BL Use of Loop and/or Non-Loop Diuretic
Level1	/Level2	Risk Ratio	Prob>Chisq	Lower 95%	Upper 95%
Y	N	1.019	0.8960	0.763	1.362
N	Y	0.981	0.8960	0.734	1.31
Risk Ratios for Baseline use of Beta Blocker
Level1	/Level2	Risk Ratio	Prob>Chisq	Lower 95%	Upper 95%
Y	N	1.235	0.1704	0.913	1.671
N	Y	0.81	0.1704	0.599	1.095
Risk Ratios for Baseline use of Metformin
Level1	/Level2	Risk Ratio	Prob>Chisq	Lower 95%	Upper 95%
Y	N	1.31	0.0991	0.95	1.807
N	Y	0.763	0.0991	0.553	1.052
Risk Ratios for Baseline use of Sulphonylurea
Level1	/Level2	Risk Ratio	Prob>Chisq	Lower 95%	Upper 95%
Y	N	1.131	0.5054	0.787	1.625
N	Y	0.884	0.5054	0.615	1.27
Risk Ratios for Baseline use of Insulin
Level1	/Level2	Risk Ratio	Prob>Chisq	Lower 95%	Upper 95%
Y	N	1.683	0.0095*	1.135	2.495
N	Y	0.594	0.0095*	0.401	0.881
Risk Ratios for Baseline use of GLP-1
Level1	/Level2	Risk Ratio	Prob>Chisq	Lower 95%	Upper 95%
Y	N	1.116	0.7358	0.589	2.114
N	Y	0.896	0.7358	0.473	1.697

## Sheet: Figure 4, bottom panel
Risk Ratios per unit change in regressors
Term	Risk Ratio	Lower 95%	Upper 95%	Reciprocal
Age/SD	1.177	0.995	1.393	0.849
Baseline BMI/SD	0.894	0.752	1.062	1.119
Baseline eGFR/SD	1.022	0.864	1.209	0.978
Baseline HbA1c/SD	1.2	1.023	1.407	0.834
Baseline SBP/SD	1.073	0.925	1.245	0.932
Log(Baseline UACR (mg/g))	1.322	1.112	1.572	0.756
Log(Baseline HDL-C (mmol/L))	0.692	0.366	1.307	1.446
Log(Baseline LDL-C (mmol/L))	1.479	0.989	2.214	0.676
Log(Baseline Triglycerides (mmol/L))	0.658	0.459	0.943	1.521
Log(PGLUC_BASELINE)	0.716	0.462	1.111	1.396
Log(Baseline FFA)	0.812	0.535	1.232	1.232
Log(Baseline Glycerol)	0.987	0.72	1.355	1.013
Log(Baseline Lactate)	0.626	0.437	0.897	1.598
Log(Baseline ß-OH-butyrate)	1.069	0.873	1.31	0.935
Log(Baseline Acetoacetate 2)	0.956	0.722	1.265	1.047
Risk Ratios for sex
Level1	/Level2	Risk Ratio	Prob>Chisq	Lower 95%	Upper 95%
M	F	1.081	0.6727	0.752	1.554
F	M	0.925	0.6727	0.643	1.329
Risk Ratios for Daily Cigarette Smoker at Study Entry
Level1	/Level2	Risk Ratio	Prob>Chisq	Lower 95%	Upper 95%
Y	N	0.992	0.9718	0.645	1.527
N	Y	1.008	0.9718	0.655	1.551
Risk Ratios for History of CV Disease
Level1	/Level2	Risk Ratio	Prob>Chisq	Lower 95%	Upper 95%
Y	N	1.562	0.0102*	1.112	2.195
N	Y	0.64	0.0102*	0.456	0.9
Risk Ratios for HF history
Level1	/Level2	Risk Ratio	Prob>Chisq	Lower 95%	Upper 95%
yes	no	1.666	0.0069*	1.15	2.413
no	yes	0.6	0.0069*	0.414	0.869
Risk Ratios for Baseline use of Statin
Level1	/Level2	Risk Ratio	Prob>Chisq	Lower 95%	Upper 95%
Y	N	0.623	0.0062*	0.444	0.875
N	Y	1.604	0.0062*	1.143	2.251
Risk Ratios for Baseline use of Antithrombotic
Level1	/Level2	Risk Ratio	Prob>Chisq	Lower 95%	Upper 95%
Y	N	1.353	0.0928	0.951	1.926
N	Y	0.739	0.0928	0.519	1.052
Risk Ratios for BL Use of Loop and/or Non-Loop Diuretic
Level1	/Level2	Risk Ratio	Prob>Chisq	Lower 95%	Upper 95%
Y	N	1.006	0.9707	0.74	1.367
N	Y	0.994	0.9707	0.731	1.352
Risk Ratios for Baseline use of Beta Blocker
Level1	/Level2	Risk Ratio	Prob>Chisq	Lower 95%	Upper 95%
Y	N	1.094	0.5828	0.794	1.506
N	Y	0.914	0.5828	0.664	1.259
Risk Ratios for Baseline use of Metformin
Level1	/Level2	Risk Ratio	Prob>Chisq	Lower 95%	Upper 95%
Y	N	0.947	0.7528	0.674	1.33
N	Y	1.056	0.7528	0.752	1.483
Risk Ratios for Baseline use of Sulphonylurea
Level1	/Level2	Risk Ratio	Prob>Chisq	Lower 95%	Upper 95%
Y	N	1.109	0.5954	0.757	1.624
N	Y	0.902	0.5954	0.616	1.32
Risk Ratios for Baseline use of Insulin
Level1	/Level2	Risk Ratio	Prob>Chisq	Lower 95%	Upper 95%
Y	N	1.331	0.1682	0.886	1.998
N	Y	0.751	0.1682	0.5	1.128
Risk Ratios for Baseline use of GLP-1
Level1	/Level2	Risk Ratio	Prob>Chisq	Lower 95%	Upper 95%
Y	N	0.593	0.2614	0.239	1.475
N	Y	1.685	0.2614	0.678	4.191
